# Supplementary material for: Genome-Wide Association Studies of 11 Agronomic Traits in Cassava (Manihot esculenta Crantz)
Source: Front Plant Sci. 2018 Apr 19;9:503. doi: 10.3389/fpls.2018.00503 (PMC5917017; doi:10.3389/fpls.2018.00503)
Supplement: TABLE S1 — List of cassava samples with the origin. [file Data_Sheet_1.XLSX]

## Sheet: Table S1
Supplementary Table 1 | List of cassava samples with the origin.
ID	Name	Origin	ID	Name	Origin
1	ROYANG9	Thailand	86	G5	Unknown
2	ROYANG60	Thailand	87	FB2	Brazil
3	SC7	China	88	CM4040-1	Colombia
4	KU50	Thailand	89	BRA755	Brazil
5	Hai Nan Xi Ye	China	90	H1426	China
6	Xing Long 1	China	91	MCOL1468	Colombia
7	CM3327-4	Colombia	92	ZM8641	China
8	ZM8229	China	93	ROYANG2	Thailand
9	ROYANG90	Thailand	94	RONG-9	Thailand
10	Guang Xi 2	China	95	Wen Chang Hong Xin	China
12	ARG7	Argentina	97	CM483-2	Colombia
14	SC124	China	98	COL583	Colombia
15	SC5	China	99	CM4031-2	Colombia
16	SC9	China	100	SC8	China
17	Q10	Africa	101	Zhi Hui	China
18	ZM8340	China	102	Bai Sha-4	China
19	G2	Unknown	103	ROYANG5	Thailand
21	CM6173-8	Africa	104	CH16	Colombia
22	ROYANG7	Thailand	105	ROYANG72	Thailand
23	Mian Bao Mu Shu	Malaysia	106	17Q	Colombia
24	16P	Colombia	107	SG6386	Colombia
26	ZM8701	China	108	SC11	China
27	H1024	China	109	Gui Re-4	China
28	CM1568-2	Colombia	110	SC8002	China
29	PER458-1	Peru	111	Ba-1	China
30	Hui Xian Bai Pi	China	113	Yin Ni Zhong-2	Indonesia
31	SC6068	China	114	F539	China
33	ZM7901	China	115	KM94	Vietnam
34	Guang Dong 1	China	116	NZ199	Colombia
35	SC6	China	117	11K	Colombia
36	Bao Dao9-1	China	118	BRA62	Brazil
37	ZM9066	China	120	COL354	Colombia
38	SC205	China	121	Bao Dao9-3	China
39	Hai Nan Hong Xin	Malaysia	122	F52	China
40	CH3	Colombia	123	F10	China
42	Tai Yin 1	Thailand	124	C728	China
43	KM98-6	Vietnam	125	Dong Guan Hong Wei	Malaysia
44	F244	China	126	ROYANG1	Thailand
45	COL269	Colombia	127	Nuo Mi Mu Shu	Malaysia
46	Tai Guo Zhong	Thailand	128	FB-6	Brazil
47	CM26-07-15	China	129	E1424	China
48	BU-8	Brazil	130	CM523-7	Colombia
49	F44	China	131	G15	Unknown
50	COL346	Colombia	132	Gui Re-3	China
51	BRANAC	Brazil	133	I582	China
52	SC8013	China	136	H588	China
53	Zhan Mu Zhong	Indonesia	138	CH20	Colombia
54	E425	China	139	CH15	Colombia
55	ZM9781	China	141	COL195	Colombia
56	ROYANG80	Thailand	142	G11	Unknown
57	CH12	Colombia	143	10J	Colombia
58	B3	China	145	COL514	Colombia
59	7G-2	Colombia	146	G12	Unknown
60	FB7	Brazil	147	PER455	Peru
61	CM3993-9	Colombia	148	G7	Unknown
62	ECU81	Ecuador	151	ANDERA	Indonesia
63	ZM8625	China	152	G16	Unknown
64	G9	Unknown	153	FB3	Brazil
65	G6	Unknown	154	B1-1	Brazil
66	ZM8752	China	155	BRA258	Brazil
67	COL764	Colombia	156	Xin Xuan048	China
68	BRA440	Brazil	158	BU-5	Brazil
69	Q12	Africa	160	COL263	Colombia
70	Yin Ni Xi Ye	Indonesia	161	ECU83	Ecuador
71	Guang Xi Mu Shu	China	162	H1071	China
72	7G-1	Colombia	163	IAC	Brazil
73	E632	China	164	ROYANG3	Thailand
74	CH10	Colombia	165	BRA183	Brazil
75	2B	Colombia	166	CH19	Colombia
76	F181	China	167	FB4	Brazil
77	E407	China	168	9I	Colombia
78	ZM8337	China	170	CM7595-1	Africa
79	H1312	China	171	BRA274	Brazil
80	FB 1	Brazil	172	G14	Unknown
81	E25	China	173	G8	Unknown
82	B11-8	Brazil	176	GR891	China
83	COL715	Colombia	178	CH17	Colombia
84	SC104-264	China	180	Gui Re-6	China
85	Bao Dao9-5	China	181	Gui Re-5	China

## Sheet: Table S2
Supplementary Table 2 | Total reads in each accession.
ID	Total Reads	ID	Total Reads	ID	Total Reads	ID	Total Reads
1	2260857	47	5619846	87	3744990	129	6932167
2	4065632	48	1102532	88	681645	130	3733527
3	1904389	49	3197421	89	2850393	131	817743
4	6376746	50	1005708	90	2563478	132	2855391
5	14337491	51	7051359	91	3186123	133	867928
6	5107910	52	3997702	92	1549358	136	1126902
7	3960961	53	2825462	93	4024501	138	1222251
8	6692617	54	2856897	94	8961155	139	2251425
9	1582399	55	966845	95	4627083	141	1796150
10	1872004	56	14552576	97	2338399	142	1585814
12	3820682	57	4972468	98	2643809	143	1704061
14	4728469	58	3264728	99	5805262	145	2127212
15	1138495	59	5440755	100	6992559	146	10087847
16	3576701	60	3198431	101	7169476	147	4575398
17	923286	61	7162193	102	7290298	148	1755053
18	3967209	62	4371569	103	1872754	151	2184196
19	1898375	63	2193831	104	2548400	152	4765050
21	262993	64	822402	105	2362294	153	7187532
22	3647594	65	3129499	106	1252633	154	3636841
23	6757382	66	3161580	107	1990548	155	4025728
24	15007705	67	1681233	108	2788814	156	5003403
26	5722128	68	3036279	109	1780439	158	848857
27	6994969	69	7329923	110	4210301	160	2989634
28	572755	70	1797578	111	4909991	161	1145551
29	273324	71	2165289	113	1720690	162	3227310
30	8347577	72	4151805	114	1956633	163	5745804
31	4456438	73	5624010	115	2206338	164	4658266
33	359674	74	1887147	116	1867710	165	1453343
34	2173368	75	2964691	117	7169913	166	2917100
35	1814486	76	1429859	118	4600366	167	4179873
36	898102	77	2038802	120	1268326	168	2746563
37	3557701	78	1830569	121	10201300	170	4285055
38	4986082	79	3999638	122	5382385	171	1798062
39	3032623	80	6139301	123	7012942	172	9997805
40	3449771	81	3548325	124	5760806	173	1012122
42	1455604	82	2619842	125	4161635	176	2222212
43	4792433	83	7103072	126	6393701	178	5856992
44	804659	84	750593	127	3835172	180	8859446
45	5058703	85	4661553	128	949235	181	10286562
46	2711046	86	2043759	Total	600152443

## Sheet: Table S3
Supplementary Table 3 | Summary of the number of SNPs mapped onto each chromosome.
Chromosome	Number of SNPs	Density of SNP (kb/SNP)	Chromosome	Number of SNPs	Density of SNP (kb/SNP)
1	25992	1.36	10	16531	1.59
2	24445	1.33	11	16684	1.64
3	19413	1.52	12	19696	1.6
4	17681	1.63	13	18323	1.53
5	21993	1.29	14	17329	1.43
6	19094	1.46	15	18614	1.41
7	16275	1.66	16	16432	1.76
8	22889	1.49	17	18791	1.46
9	19765	1.49	18	19880	1.27

## Sheet: Table S4
Supplementary Table 4 | Summary of the PIC values in different chromosomes of the cassava.
Chromosome	Number of SNPs	PIC value
		<0.1	0.1-0.2	0.2-0.3	>0.3	Average PIC
1	2282	194(8.5%)	1446(63.4%)	540(23.7%)	102(4.5%)	0.168
2	1782	168(9.4%)	1155(64.8%)	369(20.7%)	90(5.1%)	0.164
3	1490	124(8.3%)	1004(67.4%)	307(20.6%)	55(3.7%)	0.161
4	1284	143(11.1%)	838(65.3%)	258(20.1%)	45(3.5%)	0.16
5	1723	146(8.5%)	1147(66.6%)	354(20.5%)	76(4.4%)	0.165
6	1470	103(7.0%)	966(65.7%)	339(23.1%)	62(4.2%)	0.166
7	1151	137(11.9%)	788(68.5%)	183(15.9%)	43(3.7%)	0.155
8	1471	141(9.6%)	970(65.9%)	290(19.7%)	70(4.8%)	0.163
9	1461	108(7.4%)	997(68.2%)	280(19.2%)	76(5.2%)	0.163
10	1226	120(9.8%)	860(70.1%)	207(16.9%)	39(3.2%)	0.156
11	1271	112(8.8%)	882(69.4%)	213(16.8%)	64(5.0%)	0.161
12	1371	131(9.6%)	959(69.9%)	217(15.8%)	64(4.7%)	0.157
13	1296	121(9.3%)	890(68.7%)	245(18.9%)	40(3.1%)	0.158
14	1473	148(10.0%)	974(66.1%)	293(19.9%)	58(3.9%)	0.161
15	1549	127(8.2%)	1020(65.8%)	308(19.9%)	94(6.1%)	0.166
16	1120	103(9.2%)	731(65.3%)	231(20.6%)	55(4.9%)	0.165
17	1229	136(11.1%)	832(67.7%)	207(16.8%)	54(4.4%)	0.156
18	1340	124(9.3%)	938(70.0%)	234(17.5%)	44(3.3%)	0.158
TOTAL	25989	2386(9.2%)	17397(66.9%)	5075(19.5%)	1131(4.4%)	0.162
PIC is an abbreviation of polymorphism information content.

## Sheet: Table S5
Supplementary Table 5 | Phenotypic variations for 11 traits in this cassava panel.
Traits	Location	Year	Range	Mean	SDa	CVb	H'c	H²d
Lobular length（cm）	Hepu	2013	12.37—29.01	17.09	2.35	0.14	1.98	0.86
		2015	13.68—23.09	17.78	1.71	0.1	2.08
	Chengmai	2014	12.03—23.75	16.61	2.16	0.13	2.04
		2015	14.33—26.17	20.37	2.79	0.14	2.08
	Wuming	2014	13.75—26.11	18.41	2.29	0.12	2.01
		2015	15.5—30.01	20.68	2.66	0.13	1.97
Lobular width (cm)	Hepu	2013	1.61—5.44	3.9	0.77	0.2	2.02	0.86
		2015	1.88—5.71	3.81	0.84	0.22	2.03
	Chengmai	2014	1.68—6.4	4.25	0.91	0.21	2
		2015	1.5—7	4.46	1.01	0.23	2.02
	Wuming	2014	1.92—6.94	4.61	0.91	0.2	2.04
		2015	2.33—6.47	4.87	0.81	0.17	2
petiole length (cm)	Hepu	2013	15.8—36.45	24.3	3.48	0.14	2.05	0.54
		2015	19.39—39.44	26.38	3.66	0.14	2.01
	Chengmai	2014	14.25—37	21.94	3.11	0.14	1.95
		2015	19.33—43.67	32.07	4.79	0.15	2.06
	Wuwing	2014	19.15—43.29	28.55	5	0.18	2.02
		2015	22.38—50.78	34.49	5.17	0.15	2.06
Leaf aspect ratio	Hepu	2013	2.92—13.44	4.65	1.62	0.35	1.61	0.92
		2015	3.01—11.55	4.95	1.47	0.3	1.83
	Chengmai	2014	2.58—13.8	4.18	1.58	0.38	1.56
		2015	2.87—14.67	4.95	2	0.4	1.61
	Wuming	2014	2.49—13.1	4.23	1.49	0.35	1.56
		2015	2.82—11.31	4.44	1.39	0.31	1.57
stem diameter (mm)	Hepu	2013	19.07—42.99	31.02	3.9	0.13	2.08	0.68
		2015	23.68—44.6	31.77	3	0.09	1.85
	Chengmai	2013	24.01—43.7	33.41	3.19	0.1	2.03
		2014	24.82—55.68	40.3	5.62	0.14	1.98
		2015	20.15—59.58	37.9	7.59	0.2	2.04
	Danzhou	2013	16.3—32.2	23.71	3.05	0.13	2.06
	Wuming	2013	21.88—52.21	34.04	5.93	0.17	2.03
		2014	28.29—56.2	39.56	5.07	0.13	2.05
		2015	26.13—51.34	36.23	4.96	0.14	2.04
First branch height (cm)	Chengmai	2013	26—370.29	192.72	87.11	0.45	2.01	0.79
		2014	15—408.33	183.12	96.63	0.53	2.05
		2015	25.14—338.4	139.8	52.31	0.37	2.03
	Danzhou	2013	22—290	137.8	55.51	0.4	2.08
	Wuming	2013	27.67—424	177.32	115.17	0.65	1.69
		2014	11—422.38	128.7	103.43	0.8	1.69
		2015	25—425.44	168.16	107.98	0.64	1.83
Number of storage roots	Hepu	2013	3.5—12.33	7.19	1.76	0.24	2.05	0.73
		2015	3.5—10.56	6.01	1.34	0.22	1.97
	Chengmai	2013	3—11.9	7.04	2.04	0.29	2.06
		2014	1—13	7.59	1.93	0.25	2.03
		2015	1.5—20	9.71	3.34	0.34	2
	Danzhou	2013	4.33—17	10	2.41	0.24	2.08
		2014	3.5—14.29	7.93	2.42	0.31	2.04
		2015	2—17.5	9.52	2.68	0.28	2.04
	Wuming	2013	5—18.44	10.47	2.68	0.26	2.03
		2014	3.67—16.56	9.61	2.44	0.25	2.04
		2015	3.67—13.57	8.31	2.09	0.25	2.12
storage roots weight(kg)	Hepu	2013	0.29—4.92	1.85	0.82	0.45	2.01	0.49
		2015	1.16—7.61	3.05	1.16	0.38	1.81
	Chengmai	2013	0.11—3.28	1.05	0.57	0.54	1.97
		2014	0.2—8.24	3.32	1.41	0.42	2.01
		2015	0.8—15.9	7.5	3.19	0.43	2.06
	Danzhou	2013	0.45—2.94	1.56	0.53	0.34	2.07
		2014	0.43—2.92	1.55	0.5	0.32	2.07
		2015	0.28—6.22	2.11	1.09	0.52	2.02
	Wuming	2013	0.35—6.53	2.23	1.16	0.52	1.9
		2014	0.6—8.19	3.18	1.41	0.44	1.98
		2015	0.54—9.03	3.16	1.57	0.5	2.02
Dry mass content	Hepu	2013	0.29—0.48	0.42	0.04	0.08	1.97	0.64
		2015	0.29—0.46	0.36	0.04	0.11	1.95
	Chengmai	2013	0.29—0.43	0.33	0.02	0.06	1.81
		2014	0.3—0.48	0.38	0.04	0.1	2.07
		2015	0.32—0.48	0.41	0.03	0.08	2
	Danzhou	2013	0.29—0.37	0.32	0.01	0.04	1.51
		2014	0.31—0.5	0.39	0.04	0.1	2.08
		2015	0.29—0.48	0.36	0.04	0.1	2.02
	Wuming	2013	0.29—0.49	0.39	0.04	0.1	2.07
		2014	0.31—0.48	0.4	0.04	0.1	2.06
		2015	0.29—0.45	0.36	0.03	0.09	1.82
Dry mass weight	Hepu	2013	0.08—2.16	0.78	0.36	0.47	1.99	0.38
		2015	0.38—2.75	1.09	0.43	0.39	1.87
	Chengmai	2013	0.04—1	0.35	0.19	0.54	1.42
		2014	0.08—2.79	1.26	0.52	0.42	1.96
		2015	0.3—6.62	3.12	1.31	0.42	2.05
	Danzhou	2013	0.15—0.99	0.5	0.17	0.34	2.05
		2014	0.18—1.23	0.61	0.21	0.35	1.98
		2015	0.1—2.03	0.76	0.4	0.52	2.03
	Wuming	2013	0.12—2.69	0.88	0.47	0.53	1.89
		2014	0.2—3.46	1.26	0.56	0.45	1.99
		2015	0.2—3	1.15	0.57	0.49	2.04
Starch content	Hepu	2013	20.24—35.7	28.96	3.55	0.12	2.07	0.57
		2015	20.25—31.57	25.07	2.61	0.1	2.03
	Chengmai	2013	20.12—32.79	23.77	2.26	0.1	1.98
		2015	22.47—35.43	29.36	2.93	0.1	2.05
	Danzhou	2013	20.06—29.87	23.44	2.31	0.1	1.92
		2015	20.39—32.58	24.87	2.56	0.1	2.06
	Wuming	2013	20.23—39.55	27.14	3.71	0.14	2.06
		2015	20.13—31.44	25.34	2.56	0.1	2.07
aSD is an abbreviation of standard deviation; bCV is an abbreviation of coefficient of variation; cH' is Shannon–Weaver index; dH² is broadsense heritability index.

## Sheet: Table S6
Supplementary Table 6 | Genome-wide significant association signals of 11 agronomic traits from the simple model.
Trait	Chr.	Position	Major allele	Minor allele	MAF	-log10P(Simple model)	R2
Starch content	13	2226552	G	A	0.12	4.52	0.12
Starch content	5	24421682	A	T	0.06	4.49	0.12
Dry mass content	14	785145	A	C	0.08	4.8	0.15
Dry mass content	16	96080	C	A	0.06	4.5	0.14
Dry mass weight	2	15786746	G	A	0.07	4.87	0.14
Dry mass weight	2	12880992	A	G	0.19	4.58	0.13
Dry mass weight	2	11597069	CTTT	CTT	0.16	4.51	0.13
storage roots weight	2	12880992	A	G	0.19	4.83	0.14
Number of storage roots	5	14994529	T	A	0.08	5.11	0.15
Number of storage roots	4	13096211	T	A	0.06	4.49	0.13
Lobular width	3	25192695	T	C	0.05	5.23	0.19
Lobular width	10	2651408	A	C	0.15	4.83	0.18
Lobular length	5	1945050	C	T	0.28	4.95	0.14
Lobular length	6	9070958	T	G	0.09	4.93	0.13
Lobular length	18	1466764	AT	A	0.11	4.55	0.12
Lobular length	4	12749959	T	A	0.08	4.43	0.12
Petiole length	1	29478891	G	A	0.06	4.51	0.14
Leaf aspect ratio	3	25192695	T	C	0.05	6.76	0.23
Leaf aspect ratio	6	9070938	A	G	0.1	5.52	0.19
Leaf aspect ratio	14	4417235	GT	G	0.09	5.18	0.17
Leaf aspect ratio	1	28193343	T	C	0.08	4.81	0.16
Leaf aspect ratio	3	27223440	C	G	0.14	4.73	0.16
Leaf aspect ratio	10	2651408	A	C	0.15	4.68	0.16
First branch height	9	5736110	T	TA	0.14	5.02	0.14
First branch height	2	23221247	T	G	0.05	4.7	0.13
First branch height	3	6235785	A	G	0.1	4.52	0.12
First branch height	10	23491074	C	T	0.09	4.5	0.12
First branch height	9	26163242	CTTGTTA	CTTGTTAGTTGTTA	0.05	4.47	0.12
Stem diameter	3	5868851	G	A	0.1	6.86	0.21
Stem diameter	14	1904613	A	G	0.07	5.24	0.15
Stem diameter	7	24605269	T	A	0.14	5.07	0.15
Stem diameter	3	26144665	C	T	0.07	4.94	0.14
Stem diameter	6	13802363	G	A	0.14	4.82	0.14
Stem diameter	7	915753	T	C	0.13	4.74	0.14
Chr. Chromosome; NA, Not available; MAF, Minor allele freq.

## Sheet: Table S7
Supplementary Table 7 | Genome-wide significant association signals of 11 agronomic traits from the simple model and the compressed MLM.
Trait	Chr	Position	Allele	MAF	-log10P(Simple model)	-log10P(MLM model)
Starch content	13	2226552	G\A	0.12	4.52	4.58
Starch content	5	24421682	A\T	0.06	4.49	NA
Dry mass content	14	785145	A\C	0.08	4.8	4.6
Dry mass content	16	96080	C\A	0.06	4.5	NA
Dry mass weight	2	15786746	G\A	0.07	4.87	4.46
Dry mass weight	2	12880992	A\G	0.19	4.58	NA
Dry mass weight	2	11597069	CTTT\CTT	0.16	4.51	NA
storage roots weight	2	12880992	A\G	0.19	4.83	4.56
Number of storage roots	5	14994529	T\A	0.08	5.11	4.85
Number of storage roots	4	13096211	T\A	0.06	4.49	NA
Number of storage roots	9	21856881	A\G	0.09	NA	4.99
Lobular width	5	22904128	A\T	0.14	NA	4.44
Lobular width	3	25192695	T\C	0.05	5.23	5.25
Lobular width	10	2651408	A\C	0.15	4.83	4.82
Lobular length	5	1945050	C\T	0.28	4.95	NA
Lobular length	6	9070958	T\G	0.09	4.93	NA
Lobular length	18	1466764	AT\A	0.11	4.55	NA
Lobular length	4	12749959	T\A	0.08	4.43	NA
Petiole length	1	29478891	G\A	0.06	4.51	NA
Leaf aspect ratio	3	25192695	T\C	0.05	6.76	6.76
Leaf aspect ratio	6	9070938	A\G	0.1	5.52	5.52
Leaf aspect ratio	14	4417235	GT\G	0.09	5.18	5.18
Leaf aspect ratio	1	28193343	T\C	0.08	4.81	4.81
Leaf aspect ratio	3	27223440	C\G	0.14	4.73	4.73
Leaf aspect ratio	10	2651408	A\C	0.15	4.68	4.68
First branch height	9	5736110	T\TA	0.14	5.02	NA
First branch height	2	23221247	T\G	0.05	4.7	NA
First branch height	3	6235785	A\G	0.1	4.52	NA
First branch height	10	23491074	C\T	0.09	4.5	NA
First branch height	9	26163242	CTTGTTA\ CTTGTTAGTTGTTA	0.05	4.47	NA
Stem diameter	3	5868851	G\A	0.1	6.86	4.82
Stem diameter	14	1904613	A\G	0.07	5.24	NA
Stem diameter	7	24605269	T\A	0.14	5.07	4.86
Stem diameter	3	26144665	C\T	0.07	4.94	NA
Stem diameter	6	13802363	G\A	0.14	4.82	NA
Stem diameter	7	915753	T\C	0.13	4.74	NA
Chr. Chromosome; NA, Not available; MAF, Minor allele freq.
